# Supplementary material for: Enhancing Yields and Extending Production Cycles of Bacteriocin from the Bacillus cereus Group Through the Optimization of Culture Conditions and Removal of Proteolytic Digestion
Source: Microorganisms. 2026 Jan 16;14(1):206. doi: 10.3390/microorganisms14010206 (PMC12844061; doi:10.3390/microorganisms14010206)
Supplement: Supplementary file 1 [file microorganisms-14-00206-s001.zip]

Archive with 1 entries (1 files):
- microorganisms-4020941-supplementary.pdf
